# Supplementary material for: Novel Applications for Oxalate-Phosphate-Amine Metal-Organic-Frameworks (OPA-MOFs): Can an Iron-Based OPA-MOF Be Used as Slow-Release Fertilizer?
Source: PLoS One. 2015 Dec 3;10(12):e0144169. doi: 10.1371/journal.pone.0144169 (PMC4669090; doi:10.1371/journal.pone.0144169)
Supplement: S1 File — This file contains original data from the pot trials showing the plant properties “tillers” and “leaves”. (XLSX) [file pone.0144169.s003.xlsx]

## Sheet: Sheet1
Element	Level	Block/ Replicate	Label/ TMT	No of tillers-1 (besides main stem)	No of leaves-1 on main stem, incl emerging ones	leaf length-1, longest (cm)
0	0	1	C1	0	11	28.5
0	0	1	C2	0	11	30.5
0	0	2	C3	0	11	26
0	0	2	C4	0	10	29.5
N	L	1	NL1	0	10	32.6
N	L	2	NL2	0	12	31.9
N	L	3	NL3	0	9	28.1
N	L	4	NL4	0	11	29.5
P	L	1	PL1	1	14	32
P	L	2	PL2	0	15	33.9
P	L	3	PL3	0	14	35.2
P	L	4	PL4	1	14	34
OX	L	1	OxL1	0	12	29.2
OX	L	2	OxL2	0	10	30
OX	L	3	OxL3	0	10	28.7
OX	L	4	OxL4	2	11	27.3
NOX	L	1	NOxL1	0	10	32.6
NOX	L	2	NOxL2	0	10	31.6
NOX	L	3	NOxL3	0	10	25.6
NOX	L	4	NOxL4	0	10	31
POX	L	1	POxL1	0	13	35.6
POX	L	2	POxL2	2	13	34
POX	L	3	POxL3	1	14	31.9
POX	L	4	POxL4	1	14	34
NP	L	1	NPL1	5	13	35.7
NP	L	2	NPL2	3	13	38.5
NP	L	3	NPL3	6	14	37.5
NP	L	4	NPL4	5	14	35.6
NPOX	L	1	NPOxL1	5	14	37.6
NPOX	L	2	NPOxL2	5	14	39.1
NPOX	L	3	NPOxL3	6	11	36.8
NPOX	L	4	NPOxL4	4	13	40
M	L	1	ML1	0	12	27.7
M	L	2	ML2	0	12	30.4
M	L	3	ML3	0	12	30.3
M	L	4	ML4	0	12	31
0	0	1	C1	0	11	28.5
0	0	1	C2	0	11	30.5
0	0	2	C3	0	11	26
0	0	2	C4	0	10	29.5
N	H	1	NH1	0	10	27
N	H	2	NH2	0	10	28.1
N	H	3	NH3	0	10	31.2
N	H	4	NH4	0	10	31.9
P	H	1	PH1	1	14	34.8
P	H	2	PH2	2	13	33
P	H	3	PH3	0	13	35.4
P	H	4	PH4	1	14	33.6
OX	H	1	OxH1	0	10	28.8
OX	H	2	OxH2	0	10	29.2
OX	H	3	OxH3	0	10	24
OX	H	4	OxH4	0	11
NOX	H	1	NOxH1	0	11	32.1
NOX	H	2	NOxH2	0	11	29.5
NOX	H	3	NOxH3	0	10	27.2
NOX	H	4	NOxH4	0	11	29.8
POX	H	1	POxH1	1	13	35
POX	H	2	POxH2	0	14	32.6
POX	H	3	POxH3	2	14	34.3
POX	H	4	POxH4	0	14	32.1
NP	H	1	NPH1	6	13	36.6
NP	H	2	NPH2	4	13	36.3
NP	H	3	NPH3	6	12	40
NP	H	4	NPH4	10	11	36
NPOX	H	1	NPOxH1	7	13	36.3
NPOX	H	2	NPOxH2	5	14	39.2
NPOX	H	3	NPOxH3	8	14	38.8
NPOX	H	4	NPOxH4	11	14	35
M	H	1	MH1	0	12	30.9
M	H	2	MH2	0	12	31.4
M	H	3	MH3	0	12	30.7
M	H	4	MH4	0	12	30.4
